# Supplementary material for: Carbopol Based Hydrogels for ITOPRIDE Hydrochloride Delivery; Synthesis, Characterization and Comparative Assessment with Various Monomers
Source: J Funct Biomater. 2022 Dec 12;13(4):295. doi: 10.3390/jfb13040295 (PMC9785656; doi:10.3390/jfb13040295)
Supplement: Supplementary file 1 [file jfb-13-00295-s001.zip]

Archive with 1 entries (1 files):
- jfb-2041945-supplementary.pdf
